# Supplementary material for: Registration and primary outcome reporting in behavioral health trials
Source: BMC Med Res Methodol. 2022 Feb 6;22:41. doi: 10.1186/s12874-021-01500-w (PMC8818241; doi:10.1186/s12874-021-01500-w)
Supplement: Supplementary file 1 — Additional file 1. [file 12874_2021_1500_MOESM1_ESM.xlsx]

## Sheet: Supplemental Table 1
Supplemental Table 1. Summary of trial registry sites and reported data fields captured in this study
Registry	Trial Registration Date1	Trial Start Date2	Trial End Date3	Primary Outcome(s)4	Registration Site
Australian New Zealand Clinical Trials Registry	Date submitted	Date of first participant enrolment (Actual)	Date of last data collection (Actual)	Primary outcome [1]/Timepoint [1]…Primary outcome [i]/Timepoint [i]	http://www.anzctr.org.au
ClinicalTrials.gov	First submitted date	Study start date	Actual study completion date	Current primary outcome measures	https://clinicaltrials.gov
Netherlands Trial Register	Date registered	Start date	Stop date	Primary outcome/Time points	https://www.trialregister.nl
German Clinical Trials Register	Date of registration in DRKS	(Anticipated or Actual) Date of first enrollment	Study closing (LPLV)	Primary outcome	https://www.drks.de
ISRCTN Registry	Date applied	Recruitment start date	Overall trial end date	Primary outcome measure	https://www.isrctn.com
Chinese Clinical Trial Registry	Date of approved by ethic committee	Study execute time (from)	Study execute time (to)	Outcome (Primary indicator)	www.chictr.org.cn
Centre for Clinical Research and Biostatistics Clinical Trials Registry	Trial registration date	Anticipated trial start date	None clearly provided	Primary outcome	https://www2.ccrb.cuhk.edu.hk
Iranian Registry of Clinical Trials	Registration date	Actual recruitment start date; Expected recruitment start date	Trial completion date	Primary outcomes	https://www.irct.ir
Registro Brasileiro de Ensaios Clinicos	Registration date	Planned date of first enrollment	None clearly provided	Primary outcomes	www.ensaiosclinicos.gov.br
Clinical Research Information Service	First submitted date	Date of first enrollment	Study completion date	Primary outcome(s)	https://cris.nih.go.kr
UMIN-CTR Clinical Trial	Registered date	Anticipated trial start date	Date trial data considered complete	Primary outcomes	https://upload.umin.ac.jp
Pan African Clinical Trials Registry	Date registered	Actual trial start date	None clearly provided	Primary outcomes	https://pactr.samrc.ac.za
Sri Lanka Clinical Trials Registry	Date of registration	Anticipated start date	Anticipated end date	Primary outcome(s)	https://slctr.lk
1. Fields reported here are assumed to capture this study's definition of "trial registration date"--the earliest date the trial was submitted for registration, whjich may precede the official registration date
2. Fields reported here are assumed to capture this study's definition of "trial start date"--the date of first participant enrollment or the date of first data collection (whichever came first)
3. Fields reported here are assumed to capture this study's definition of "trial end date"--the date of final data collection
4. Fields reported here are assumed to capture the investigators' primary outcome measures; any separate field that contains the time point(s) at which these primary outcomes are measured is also captured

## Sheet: Supplemental Table 2
Supplemental Table 2. Data collected on prospectively registered randomized trials (n=68) identified via publication of a Protocol in the Health Behavior, Health Promotion and Society section BMC Public Health during 2011-2015
Year	Authors	Included / Excluded*	Protocol Receipt Date by BMC	Trial Registration Date†	Trial Start Date‡	Trial End Date	Registration Link	Manuscript(s) Evaluated
2012	Bannink et al.	Included	2012-11-22	2012-08-31	2012-09-10	2013-12-31	https://www.trialregister.nl/trial/3445	PMID: 24878521 (doi: 10.2196/jmir.3163)
2012	Hoogsteder et al.	Included	2012-09-21	2009-10-06	10/2009	9/2012	https://clinicaltrials.gov/ct2/show/study/NCT00995033?term=NCT00995033&draw=2&rank=1	PMID: 24894625 (doi: 10.1111/add.12573)
2012	Pellegrini et al.	Included	2012-10-12	2010-01-15	7/2011	5/2013	https://clinicaltrials.gov/ct2/show/study/NCT01051713?term=NCT01051713&draw=2&rank=1	PMID: 28494136 (doi: 10.1002/oby.21842)
2012	Hodder et al.	Included	2012-09-26	2011-06-08	2011-07-27	Not provided	https://www.anzctr.org.au/Trial/Registration/TrialReview.aspx?id=343039	PMID: 28821523 (doi: 10.1136/bmjopen-2017-016060); PMID: 28384523 (doi: 10.1016/j.adolescence.2017.03.009)
2012	Changur et al.	Included	2012-09-25	2012-08-29	2012-09-01	2016-04-01	https://www.trialregister.nl/trial/3443	PMID: 28434415 (doi: 10.1017/S0954579417000499); PMID: 28077214 (doi: 10.1016/j.beth.2016.08.002)
2012	Gomersall et al.	Included	2012-08-04	2010-03-15	2011-01-11	2011-08-04	https://www.anzctr.org.au/Trial/Registration/TrialReview.aspx?ID=335245	PMID: 26023914 (doi: 10.1371/journal.pone.0126665)
2012	Riddell et al.	Included	2012-09-24	2009-06-08	2009-08-31	Not provided	https://www.anzctr.org.au/Trial/Registration/TrialReview.aspx?id=307979&showOriginal=true&isReview=true	PMID: 27558630 (doi: 10.1186/s12889-016-3538-3)
2012	Ford et al.	Included	2012-08-01	2012-03-27	2012-06-01	2017-06-30	https://www.isrctn.com/ISRCTN84130388?q=84130388&filters=&sort=&offset=1&totalResults=1&page=1&pageSize=10&searchType=basic-search	PMID: 30017006 (doi: 10.1017/S0033291718001484)
2012	Vidrine et al.	Included	2012-07-23	2009-07-14	2009-08-10	2021-05-31	https://clinicaltrials.gov/ct2/show/NCT00948129?term=00948129&draw=2&rank=1	PMID: 30556832 (doi: 10.1001/jamainternmed.2018.5713); PMID: 29886411 (doi: 10.1136/tobaccocontrol-2017-054229)
2012	Beeken et al.	Included	2012-07-20	2011-07-26	2011-08-02	2015-01-18	https://www.isrctn.com/ISRCTN16347068?q=16347068&filters=&sort=&offset=1&totalResults=1&page=1&pageSize=10&searchType=basic-search	PMID: 27867204 (doi: 10.1038/ijo.2016.206)
2012	Tubach et al.	Included	2012-06-21	2006-10-17	12/2006	8/2011	https://clinicaltrials.gov/ct2/show/NCT00392847	PMID: 23977257 (doi: 10.1371/journal.pone.0072216)
2014	Millard et al.	Included	2013-11-08	2013-04-20	2013-05-06	Not provided	https://www.anzctr.org.au/Trial/Registration/TrialReview.aspx?id=364095	PMID: 26896121 (doi: 10.1007/s10461-016-1301-5)
2014	Tudor-Locke et al.	Included	2013-12-09	2012-01-18	5/2012	4/2016	https://clinicaltrials.gov/ct2/show/NCT01519583?term=01519583&draw=2&rank=1	PMID: 31698336 (doi: 10.1123/jpah.2018-0439)
2014	Friederichs et al.	Included	2014-02-16	2013-08-19	2013-10-01	2015-02-01	https://www.trialregister.nl/trial/3970	PMID: 26849996 (doi: 10.1080/08870446.2016.1151018); PMID: 26283094 (doi: 10.1186/s12966-015-0262-9)
2014	Recio-Rodriguez et al.	Included	2014-01-10	2013-12-09	1/2014	7/2016	https://clinicaltrials.gov/ct2/show/NCT02016014	PMID: 27993759 (doi: 10.2196/jmir.6814); PMID: 29702473 (doi: 10.2196/mhealth.9218)
2014	Chen et al.	Included	2014-02-23	2013-12-09	2014-01-01	2015-01-01	http://www.chictr.org.cn/hvshowproject.aspx?id=8283; http://www.chictr.org.cn/showprojen.aspx?proj=5607	PMID: 27581655 (doi: 10.1186/s12889-016-3549-0)
2014	Simons et al.	Included	2014-03-06	2012-01-11	2012-01-14	2013-07-14	https://www.trialregister.nl/trial/3080	PMID: 26153884 (doi: 10.1371/journal.pone.0126023)
2014	Larsen et al.	Included	2014-03-10	2012-03-26	4/2012	7/2014	https://clinicaltrials.gov/ct2/show/NCT01574352?term=NCT01574352&rank=1	PMID: 27362497 (doi: 10.1371/journal.pone.0157182)
2014	Fu et al.	Included	2014-03-03	2010-05-12	2/2011	8/2014	https://clinicaltrials.gov/ct2/show/NCT01123967?term=NCT01123967&rank=1	PMID: 26931362 (doi: 10.1136/thoraxjnl-2015-207904)
2014	Knauper et al.	Included	2014-04-28	2013-12-11	4/2013	12/2017	https://www.anzctr.org.au/Trial/Registration/TrialReview.aspx?id=364862	PMID: 29956503 (doi: 10.1002/oby.22226)
2014	Ha et al.	Included	2013-02-01	2013-08-29	2013-10-04	2013-01-20	https://www.anzctr.org.au/Trial/Registration/TrialReview.aspx?id=364862	PMID: 28601622 (doi: 10.1016/j.ypmed.2017.06.001)
2014	van der Molen & Frings-Dresen et al.	Included	2013-10-29	2013-11-29	2014-01-02	2014-05-31	https://www.trialregister.nl/trial/4030	PMID: 26749431 (doi: 10.1186/s12889-016-2693-x)
2014	Lombard et al.	Included	2014-05-26	2012-01-23	2012-09-14	2013-04-19	http://anzctr.org.au/Trial/Registration/TrialReview.aspx?id=361987&isReview=true	PMID: 26785406 (doi: 10.1371/journal.pmed.1001941)
2014	Alley et al.	Included	2014-06-16	2014-02-20	2014-04-14	2014-11-07	http://www.anzctr.org.au/Trial/Registration/TrialReview.aspx?ACTRN=12614000339651	PMID: 27520283 (doi: 10.2196/jmir.5664)
2014	Fastenau et al.	Included	2013-06-06	2008-10-01	2008-11-01	2010-06-30	https://www.trialregister.nl/trial/1411	PMID: 32308200 (doi: 10.1016/j.rmed.2020.105943)
2014	Haug et al.	Included	2014-07-10	2014-06-24	2014-09-01	2016-08-31	http://www.isrctn.com/ISRCTN59944705	PMID: 27606700 (doi: 10.1037/ccp0000138)
2014	Eyles et al.	Included	2014-09-03	2014-02-12	2014-06-16	2015-05-28	https://www.anzctr.org.au/Trial/Registration/TrialReview.aspx?id=365784	PMID: 28631933 (doi: 10.1177/2047487317715713)
2014	Volkova et al.	Included	2014-08-12	2014-05-30	2014-10-07	2015-12-19	http://www.anzctr.org.au/Trial/Registration/TrialReview.aspx?ACTRN=12614000644662	PMID: 28148503 (doi: 10.3948/ajcn.116.144956)
2014	Jander et al.	Included	2014-09-24	2013-06-26	2014-01-15	2014-10-30	https://www.trialregister.nl/trial/3887	PMID: 26842694 (doi: 10.2196/jmir.4708)
2014	Hoj et al.	Included	2014-09-24	2014-08-08	10/2014	6/2016	https://clinicaltrials.gov/ct2/show/NCT02224248?term=health+checks	PMID: 29016823 (doi: 10.1093/eurpub/ckx108)
2014	Haug et al.	Included	2014-10-22	2014-08-27	2014-09-01	2017-01-31	http://www.isrctn.com/ISRCTN02427446	PMID: 29021116 (doi: 10.1016/j.jsat.2017.09.008)
2014	Maddison et al.	Included	2014-10-29	2014-06-30	2014-08-01	2016-07-28	https://www.anzctr.org.au/Trial/Registration/TrialReview.aspx?id=366573	PMID: 30150328 (doi: 10.1136/heartjnl-2018-313189)
2015	O'Connell et al.	Included	2015-09-28	2015-01-23	2015-10-31	2017-12-31	http://www.isrctn.com/ISRCTN10967042	PMID: 30305278 (doi: 10.1136/bmj.k3870)
2015	Milner et al.	Included	2015-09-17	2015-07-17	2016-03-15	2017-07-13	https://www.anzctr.org.au/Trial/Registration/TrialReview.aspx?id=368949&isReview=true	PMID: 29349285 (doi: 10.1016/j.ssmph.2017.12.007)
2015	Fiscella et al.	Included	2015-08-04	2014-06-13	2014-08-20	2017-02-28	https://clinicaltrials.gov/ct2/show/NCT02165735?term=fiscella	PMID: 31240605 (doi: 10.1007/s11606-019-05102-7)
2015	Quinlan et al.	Included	2015-07-24	2012-06-05	6/2012	2020-08-16	https://www.clinicaltrials.gov/ct2/show/NCT01882192?term=family+planning+physical+activity&rank=1	PMID: 31248744 (doi: 10.1016/j.amepre.2019.03.007)
2015	Edwardson et al.	Included	2015-04-27	2015-01-06	2015-02-01	2017-01-31	http://www.isrctn.com/ISRCTN10688342	PMID: 29695250 (doi: 10.1186/s12966-018-0664-6)
2015	Suman et al.	Included	2015-05-01	2013-12-20	2014-04-01	2016-09-01	https://www.trialregister.nl/trial/4179	PMID: 31811006 (doi: 10.1136/bmjopen-2019-030879)
2015	Caillon et al.	Included	2015-04-22	2013-02-06	2/2013	2020-03-18	https://clinicaltrials.gov/ct2/show/NCT01789580?term=mod%26jeu&rank=1	PMID: 29974308 (doi: 10.1007/s10899-018-9782-y)
2015	Jane et al.	Included	2014-01-03	2014-05-15	2014-10-13	2014-11-11	https://www.anzctr.org.au/Trial/Registration/TrialReview.aspx?id=366346&isReview=true	PMID: 28575048 (doi: 10.1371/journal.pone.0178326)
2015	Tiedemann et al.	Included	2014-12-15	2013-12-10	2014-01-28	2015-08-13	https://www.anzctr.org.au/Trial/Registration/TrialReview.aspx?id=365385	PMID: 30581138 (doi: 10.1016/j.jphys.2018.11.005)
2015	Wu et al.	Included	2015-02-24	2015-02-10	3/2015	2020-12-16	https://clinicaltrials.gov/ct2/show/NCT02370147?id=02370147&draw=2&rank=1	PMID: 28623848 (doi: 10.1111/add.13908)
2015	Määttä et al.	Included	2015-02-27	2014-11-17	2015-04-01	2019-12-31	http://www.isrctn.com/ISRCTN57165350	PMID: 32859118 (doi: 10.3390/nu12092599)
2015	Beattie et al.	Included	2015-02-19	2013-11-16	1/2014	2017-12-31	https://clinicaltrials.gov/ct2/show/NCT01996241?term=NCT01996241&rank=1	PMID: 31448111 (doi: 10.7189/jogh.09.010430)
2015	Blackford et al.	Included	2014-05-14	2014-03-21	2014-06-01	2014-08-01	https://www.anzctr.org.au/Trial/Registration/TrialReview.aspx?ACTRN=12614000512628	PMID: 27196148 (doi: 10.1016/j.ypmed.2016.05.012); PMID: 31062903 (doi: 10.1111/ajr.12500)
2015	Orne-Gliemann et al.	Included	2014-10-25	2011-12-20	3/2012	2020-06-16	https://clinicaltrials.gov/ct2/show/record/NCT01509508	PMID: 27504637 (doi: 10.1371/journal.pmed.1002107); PMID: 29199100 (doi: 10.1016/S2352-3018(17)30205-9)
2015	Hattar et al.	Included	2014-07-28	2013-10-21	2014-01-06	2015-01-12	https://www.anzctr.org.au/Trial/Registration/TrialReview.aspx?id=364318&showOriginal=true	PMID: 26970113 (doi: 10.1111/aphw.12065)
2015	Audrey et al.	Included	2015-01-20	2014-12-02	2015-03-01	2017-07-31	http://www.isrctn.com/ISRCTN15009100	PMID: 31162919 (doi: 10.3310/phr07110)
2015	Reid et al.	Included	2015-01-21	2012-10-22	12/2012	2020-10-16	https://clinicaltrials.gov/ct2/show/NCT01714323	PMID: 27647060 (doi: 10.1016/j.amepre.2016.04.005)
2015	Delisle et al.	Included	2014-12-23	2013-12-20	1/2014	2020-10-15	https://www.clinicaltrials.gov/ct2/show/NCT02021786	PMID: 28446496 (doi: 10.3945/ajcn.116.150995); PMID: 29793467 (doi: 10.1186/s12889-018-5569-4)
2015	Dudley et al.	Included	2014-11-22	2014-08-19	2014-09-01	2014-09-10	https://www.anzctr.org.au/Trial/Registration/TrialReview.aspx?ACTRN=12614000926639	PMID: 30972900 (doi: 10.1002/hpja.27)
2015	Koziol-McLain et al.	Included	2015-01-05	2012-06-19	2012-09-17	2014-08-20	https://www.anzctr.org.au/Trial/Registration/TrialReview.aspx?ACTRN=12612000708853	PMID: 29321125 (doi: 10.2196/jmir.8617)
2015	Cunningham et al.	Included	2014-12-18	2013-06-07	6/2013	2020-02-15	https://clinicaltrials.gov/ct2/show/NCT01874509	PMID: 27770293 (doi: 10.1007/s12529-016-9604-5)
2012	Lynagh et al.	Excluded	2012-10-19	2012-03-16	2012-04-30	Not provided	https://www.anzctr.org.au/Trial/Registration/TrialReview.aspx?id=347842	N/A
2012	Sanchez-Gomez et al.	Excluded	2012-07-26	2011-08-12	1/2012	1/2015	https://clinicaltrials.gov/ct2/show/NCT01418872?term=NCT01418872&draw=2&rank=1	N/A
2014	Segrott et al.	Excluded	2014-01-09	2009-12-03	2010-02-08	2014-12-31	https://doi.org/10.1186/ISRCTN63550893	N/A
2014	Fritschi et al.	Excluded	2014-01-22	2012-10-22	2013-03-30	2013-06-28	https://www.anzctr.org.au/Trial/Registration/TrialReview.aspx?id=363160	N/A
2014	John et al.	Excluded	2014-03-28	2010-01-11	2011-02-28	2014-01-31	https://doi.org/10.1186/ISRCTN25260464	N/A
2014	Skouteris et al.	Excluded	2014-04-25	2014-03-28	2014-07-01	2016-07-01	https://www.anzctr.org.au/Trial/Registration/TrialReview.aspx?id=366068	N/A
2014	Yuan et al.	Excluded	2014-06-13	2014-02-13	2014-02-28	Not provided	https://www2.ccrb.cuhk.edu.hk/registry/public/235	N/A
2014	Gallegos-Carrillo et al.	Excluded	2014-05-30	2013-07-05	7/2013	4/2014	https://www.clinicaltrials.gov/ct2/show/NCT01910935?term=NCT01910935&draw=2&rank=1	N/A
2014	Ebert et al.	Excluded	2014-07-12	2014-06-06	2014-09-24	Not provided	https://www.drks.de/drks_web/navigate.do?navigationId=trial.HTML&TRIAL_ID=DRKS00005687	N/A
2015	Cote et al.	Excluded	2015-08-24	2015-02-17	12/2015	9/2020	https://clinicaltrials.gov/ct2/show/NCT02378766	N/A
2015	Kay-Lambkin et al.	Excluded	2015-09-17	2014-03-13	2014-05-01	Not provided	http://www.anzctr.org.au/Trial/Registration/TrialReview.aspx?ACTRN=12614000310662	N/A
2015	Hossain et al.	Excluded	2015-02-17	2015-02-20	2015-03-01	2015-09-01	http://www.isrctn.com/ISRCTN13774693	N/A
2015	Hagger et al.	Excluded	2013-09-29	2013-05-15	2013-05-24	2015-09-30	https://www.anzctr.org.au/Trial/Registration/TrialReview.aspx?ACTRN=12613000573752	N/A
2015	Köhle et al.	Excluded	2015-03-10	2013-11-01	2013-06-17	2016-06-01	https://www.trialregister.nl/trial/3867	N/A
2015	Milosavljevic et al.	Excluded	2015-01-23	2014-12-23	5/2015	2020-11-17	https://clinicaltrials.gov/ct2/show/NCT02284958?term=walking	N/A
* Trials were excluded if no published results were identifiable (n=15)
† Trial Registration Date refers to the earliest date the trial was submitted for registration, not necessarily the official registration date
‡ Trial Start Date refers to the date the first participant was enrolled, or the date of first data collection (whichever came first)

## Sheet: Supplemental Table 3
Supplemental Table 3. Search terms used to identify published results from analytic cohort of prospectively registered randomized trials
Year	Authors	Search Terms
2012	Bannink et al.	(Bannink[Author]) AND (NTR3596) OR (Bannink[Author]) AND (E-health4Uth)
2012	Hoogsteder et al.	(Schayck[Author]) AND (NCT00995033) OR (Schayck[Author]) AND (NicVAX) AND (Varenicline)
2012	Pellegrini et al.	(Spring[Author]) AND (NCT01051713) OR (Spring[Author]) AND (“ENGAGED study”)
2012	Lynagh et al.	(Lynagh[Author]) AND (ACTRN12612000399897) OR (Lynagh[Author]) AND (“ENtiCe”)
2012	Sanchez-Gomez et al.	(Novella[Author]) AND (NCT01418872) OR (Novella[Author]) AND (“cardiovascular risk”)
2012	Hodder et al.	(Wiggers[Author]) AND (ACTRN12611000606987)
2012	Changur et al.	(Overbeek[Author]) AND (NTR3594) OR (Overbeek[Author]) AND (ORCHIDS)
2012	Gomersall et al.	(Olds[Author]) AND (ACTRN12610000248066) OR (Olds[Author]) AND (“energy expenditure”)
2012	Riddell et al.	(Oldenburg[Author]) AND (ACTRN12609000469213) OR (Oldenburg[Author]) AND (“Australasian Peers”)
2012	Ford et al.	(Ford[Author]) AND (ISRCTN84130388) OR (Ford[Author]) AND (STARS)
2012	Vidrine et al.	(Prokhorov[Author]) AND (NCT00948129) OR (Prokhorov[Author]) AND (“smoking cessation”)
2012	Beeken et al.	(Beeken[Author]) AND (ISRCTN16347068) OR (Beeken[Author]) AND (10TT)
2012	Tubach et al.	(Guedeney[Author]) AND (NCT00392847) OR (Guedeney[Author]) AND (CAPEDP)
2014	Segrott et al.	Moore L AND ISRCTN 63550893 OR Strengthening Families Program
2014	Millard et al.	Millard T AND ACTRN12612000642886 OR Positive Outlook
2014	Tudor-Locke et al.	Tudor-Locke C AND NCT01519583 OR WalkMoore
2014	Friederichs et al.	Friederichs SA AND NTR4129 OR I Move
2014	Recio-Rodriguez et al.	Garcia-Ortiz L AND NCT02016014 OR EVIDENT II Study
2014	Chen et al.	Zhang Y (also tried Chen) AND ChiCTR-TRC-13003960 OR Smartphone app
2014	Simons et al.	Simon M AND NTR3228 OR My Game & Active video gaming
2014	Larsen et al.	Andersen LB AND NCT01574352 OR Odense Overweight Intervention Study
2014	Fu et al.	Fu S & Joseph AM (individually) AND NCT01123967 OR Proactive tobacco treatment for low income smokers
2014	Fritschi et al.	Fritschi J AND ACTRN12612001127897 OR pole walking
2014	John et al.	Simpson SA AND ISRCTN25260464 OR Healthy Eating and Lifestyle in Pregnancy (HELP)
2014	Knauper et al.	Knauper B AND NCT02008435 OR Diabetes Prevention Program (DPP)
2014	Ha et al.	Ha AS AND ACTRN12613000968774 OR school-based rope skipping intervention
2014	van der Molen & Frings-Dresen et al.	Molen, van der HF AND NTR4298 OR Safe working on height
2014	Skouteris et al.	Skouteris H AND ACTRN12614000363684 OR healthy eating, active play and sustainability consciousness
2014	Lombard et al.	Lombard C AND ACTRN12612000115831 OR HeLP-her Rural
2014	Yuan et al.	Liu S AND CUHK_CCT00396 OR Happy@Work (OR mental well-being)
2014	Gallegos-Carrillo et al.	Gallegos-Carrillo K AND NCT01910935 OR Effectiveness of Physical Activity Prescription Among Hypertensive Patients of Primary Health Care
2014	Alley et al.	Alley S AND ACTRN12614000339651 OR My Activity Coach (video coaching)
2014	Fastenau et al.	Fastenau A AND NTR1471 OR physical exercise training programme COPD in primary care
2014	Ebert et al.	Ebert DD AND German Clinical Trial Registration (DRKS): DRKS00005687 OR Internet- and mobile based stress-management interventions (iSMI)
2014	Haug et al.	Haug S AND ISRCTN59944705 OR web and text messaging based intervention to reduce problem drinking
2014	Eyles et al.	Eyles H AND ACTRN12614000206628 OR SaltSwitch Smartphone Application
2014	Volkova et al.	Mhurchu CN (and Volkova E) AND ACTRN12614000644662 OR smartphone application intervention (Multiple Traffic Light and Health Star Rating)
2014	Jander et al.	Jander A AND NTR4048 OR I Change Model (Alcohol Alert for 16 to 18 year old adolescents)
2014	Hoj et al.	Sandbæk A (and Høj K) AND NCT02224248 OR Check your Health Preventive Program.
2014	Haug et al.	Haug S AND ISRCTN02427446 OR Internet and mobile phone-based integrated smoking cessation and binge drinking intervention
2014	Maddison et al.	Maddison R AND ACTRN12614000843651 OR Remote Exercise Monitoring Trial for Exercise-based Cardiac Rehabilitation (REMOTE-CR)
2015	O'Connell et al.	(O’Connell[Author]) AND (ISRCTN10967042) OR (O’Connell[Author]) AND (SMArT)
2015	Milner et al.	(Milner[Author]) AND (ACTRN12615000792527) OR (Milner[Author]) AND (Contact&Connect)
2015	Fiscella et al.	(Fiscella[Author]) AND (NCT02165735) OR (Fiscella[Author]) AND (“Patient Activation Measure”) OR (Cunningham[Author]) AND (PAM)
2015	Cote et al.	(Côté[Author]) AND (NCT02378766) OR (Côté [Author]) AND (“people living with HIV”) OR (Côté [Author]) AND (“Tailored Virtual Intervention”)
2015	Kay-Lambkin et al.	(Kay-Lambkin[Author]) AND (ACTRN12614000310662) OR (Kay-Lambkin[Author]) AND (“iTreAD Project”) OR (Kay-Lambkin[Author]) AND (depression)
2015	Quinlan et al.	(Rhodes[Author]) AND (NCT01882192) OR (Rhodes[Author]) AND (“physical activity”)
2015	Edwardson et al.	(Harrington[Author]) AND (ISRCTN10688342) OR (Harrington[Author]) AND (“Girls Active”)
2015	Suman et al.	(Suman[Author]) AND (NTR4329) OR (Suman[Author]) AND (“low back pain”)
2015	Caillon et al.	(Venisse[Author]) AND (NCT01789580) OR (Venisse[Author]) AND (“gambling”)
2015	Jane et al.	(Pal[Author]) AND (ACTRN12614000536662) OR (Pal[Author]) AND (“weight management”)
2015	Hossain et al.	(Hossain[Author]) AND (ISRCTN13774693) OR (Hossain[Author]) AND (“drowning”)
2015	Tiedemann et al.	(Tiedemann[Author]) AND (ACTRN12614000016639) OR (Tiedemann[Author]) AND (“physical activity”)
2015	Wu et al.	(He[Author]) AND (NCT02370147) OR (He[Author]) AND (“very brief smoking reduction intervention”)
2015	Määttä et al.	(Roos[Author]) AND (ISRCTN57165350) OR (Roos[Author]) AND (DAGIS)
2015	Hagger et al.	(Hagger[Author]) AND (ACTRN12613000573752) OR (Hagger[Author]) AND (“outcome mental simulation exercises”)
2015	Köhle et al.	(Drossaert[Author]) AND (NTR4035) OR (Drossaert [Author]) AND (“psychological distress”)
2015	Beattie et al.	(Isac[Author]) AND (NCT01996241) OR (Isac[Author]) AND (Samata)
2015	Blackford et al.	(Jancey[Author]) AND (ACTRN12614000512628)
2015	Orne-Gliemann et al.	(Dabis[Author]) AND (NCT01509508)
2015	Hattar et al.	1) (Hagger[Author]) AND (“weight loss”) OR (Hagger[Author]) AND (WIIM) 2) (Hattar[Author]) AND (“weight loss”) OR (Hattar[Author]) AND (WIIM) 3) (Hagger[Author]) AND (“weight loss”) 4) (Hattar[Author]) AND (“weight loss”)
2015	Audrey et al.	(Audrey[Author]) AND (ISRCTN15009100) OR (Audrey[Author]) AND (walking)
2015	Milosavljevic et al.	1) (Milosavljevic[Author]) AND (NCT02284958) OR (Milosavljevic[Author]) AND (walking) 2) (Milosavljevic[Author]) AND (NCT02284958) OR (Milosavljevic[Author]) AND (“low back pain”)
2015	Reid et al.	(Rigotti[Author]) AND (NCT01714323)
2015	Delisle et al.	(Lof[Author]) AND (NCT02021786) OR (Lof[Author]) AND (MINISTOP)
2015	Dudley et al.	(Dudley[Author]) AND (ACTRN12614000926639) OR (Dudley[Author]) AND (SunSmart)
2015	Koziol-McLain et al.	(Koziol-McLain[Author]) AND (ACTRN12612000708853) OR (Koziol-McLain[Author]) AND (isafe)
2015	Cunningham et al.	(Cunningham[Author]) AND (NCT01874509) OR (Cunningham[Author]) AND (alcohol) OR (Cunningham[Author]) AND (“problem drinking”)
